# Supplementary material for: Gene losses, parallel evolution and heightened expression confer adaptations to dedicated cleaning behaviour
Source: BMC Biol. 2023 Aug 23;21:180. doi: 10.1186/s12915-023-01682-3 (PMC10463495; doi:10.1186/s12915-023-01682-3)
Supplement: Supplementary file 1 — Additional file 1: Table S1. Metrics for Labroides dimidiatus assembly. Table S2. The length and number of coding genes in Labroides dimidiatus genome. Table S3. BUSCO results (The lineage dataset is: actinopterygii_odb9) using predicted genes in genome of each species as input. Table S4. Percentage of different category of repeat elements in Labroides dimidiatus genome. Table S5. Dynamics of Gene family size of Labroides dimidiatus. Table S6. The number of predicted intact olfactory receptor (OR) in all of 14 species in our study. Table S7. The number of glutamate receptors identified among eight Labridae fishes. Table S8. Positively selected genes (41 genes) of Labroides dimidiatus detected by both PAML and HYPHY. Table S9. Noise Estimated by Simulations—Number of sites of random/false convergence. Table S10. Genes with convergent substitutions in dedicated cleaner (Labroides dimidiatus) and facultative cleaners (Symphodus melops, Semicossyphus pulcher, Tautogolabrus adspersus, Thalassoma bifasciatum, Labrus bergylta). Table S11. Differentially expressed genes (DEGs) between non-interaction (solo) and interaction (inte) groups of Labroides dimidiatus. Table S12. GO enrichment of all 4,004 differentially expressed genes (DEGs) between non-interaction (solo) and interaction (inte) groups of Labroides dimidiatus. Table S13. Genes related to social behavior of differentially expressed genes (DEGs) between non-interaction (solo) and interaction (inte) groups of Labroides dimidiatus. Table S14. Differentially expressed glutamate receptors and glutamate receptor-interacting proteins (from top to bottom in heatmap) between non-interaction (solo) and interaction (inte) groups of Labroides dimidiatus. Table S15. The sequences of 12S, 16S and COI used in the construction of phylogenetic tree to confirm the species of the sampled Labroides dimidiatus individual. [file 12915_2023_1682_MOESM1_ESM.xlsx]

## Sheet: Table S1
Table S1. Metrics for Labroides dimidiatus assembly.
	HiFi de novo assembly	Dovetail HiRise Assembly
Total Length (bp)	726362294	726382194
N50	10362125	33588937
L50	22	11
N90	1697749	22317280
L90	83	21
Largest scaffold	30047373	38,942,715
Number of scaffolds	256	57
Number of scaffolds > 1kbp	256	57
Number of gaps	12	211
Number of N's per 100 kbp	0.04	2.78

## Sheet: Table S2
Table S2. The length and number of coding genes in Labroides dimidiatus genome.
Scaffold_id	Length (bp)	Number of coding genes	% Total number of genes
chr1	38942715	1477	0.0524224
chr2	37806931	1201	0.0426264
chr3	37698886	1469	0.0521384
chr4	35083332	1257	0.044614
chr5	34837406	1353	0.0480213
chr6	34671299	1434	0.0508962
chr7	34615709	1152	0.0408873
chr8	33898938	1150	0.0408163
chr9	33849204	1336	0.0474179
chr10	33590197	1349	0.0478793
chr11	33588937	1366	0.0484827
chr12	32910995	1161	0.0412067
chr13	32000296	1182	0.0419521
chr14	30138231	1327	0.0470985
chr15	29993208	1121	0.039787
chr16	29942532	1052	0.0373381
chr17	29873134	1058	0.037551
chr18	26865403	1036	0.0367702
chr19	26281198	830	0.0294587
chr20	22631291	794	0.028181
chr21	22317280	1344	0.0477019
chr22	21630436	1078	0.0382609
chr23	20319096	874	0.0310204
chr24	9034515	612	0.0217214
scaffold1	1128361	48	0.00170364
scaffold2	481081	24	0.000851819
scaffold3	287854	17	0.000603372
scaffold4	257049	0	0
scaffold5	241660	1	3.54925e-05
scaffold6	196302	5	0.000177462
scaffold7	140339	1	3.54925e-05
scaffold8	133904	8	0.00028394
scaffold9	132850	0	0
scaffold10	126321	0	0
scaffold11	100469	1	3.54925e-05
scaffold12	65043	0	0
scaffold13	48957	3	0.000106477
scaffold14	39990	0	0
scaffold15	36416	0	0
scaffold16	35746	1	3.54925e-05
scaffold17	34031	1	3.54925e-05
scaffold18	33945	3	0.000106477
scaffold19	27141	1	3.54925e-05
scaffold20	26599	0	0
scaffold21	25992	1	3.54925e-05
scaffold22	25848	0	0
scaffold23	25059	0	0
scaffold24	25000	0	0
scaffold25	24980	0	0
scaffold26	23818	7	0.000248447
scaffold27	22977	0	0
scaffold28	22216	0	0
scaffold29	19076	0	0
scaffold30	18132	0	0
scaffold31	15336	1	3.54925e-05
scaffold32	14875	2	7.09849e-05
MT	23658	37	0.00131322

## Sheet: Table S3
Table S3. BUSCO results (The lineage dataset is: actinopterygii_odb9) using predicted genes in genome of each species as input. The 4584 conserved and complete Actinopterygii genes were used as reference. The ratios in the brackets of Labroides dimidiatus were estimated using its genome assembly.
Species	Complete	Complete and single-copy	Complete and duplicated	Fragmented	Missing	Total	Genome size
Labroides dimidiatus	94.9% (96.7%)	91.3% (94.4%)	3.62% (2.3%)	1.72% (1.5%)	3.40% (1.8%)	4584	726382194
Thalassoma bifasciatum	0.956588	0.731894	0.224695	0.0338133	0.0095986	4584	1095910316
Notolabrus celidotus	0.933028	0.811955	0.121073	0.0383944	0.0285777	4584	846744125
Cheilinus undulatus	0.945026	0.830716	0.114311	0.0368674	0.0181065	4584	1173472134
Symphodus melops	0.936736	0.802792	0.133944	0.03774	0.0255236	4584	614569099
Labrus bergylta	0.929319	0.770506	0.158813	0.0497382	0.0209424	4584	805480521

## Sheet: Table S4
Table S4. Percentage of different category of repeat elements in Labroides dimidiatus genome.
	class	length occupied (bp)	%Genome	%Total
Transposable Elements	DNA	6524901	0.9	27.35	30.53
	DNA/CMC-EnSpm	2740044	0.38
	DNA/Crypton-A	703466	0.1
	DNA/Crypton-H	29409	0
	DNA/IS3EU	894813	0.12
	DNA/Kolobok-T2	396154	0.05
	DNA/MULE-MuDR	1393387	0.19
	DNA/Maverick	367538	0.05
	DNA/Merlin	55104	0.01
	DNA/P	9857774	1.36
	DNA/PIF	60650	0.01
	DNA/PIF-Harbinger	6284944	0.87
	DNA/PIF-ISL2EU	1058507	0.15
	DNA/PIF-Spy	211947	0.03
	DNA/PiggyBac	2059594	0.28
	DNA/TcMar	105709	0.01
	DNA/TcMar-ISRm11	98059	0.01
	DNA/TcMar-Mariner	107203	0.01
	DNA/TcMar-Tc1	17806151	2.45
	DNA/TcMar-Tc2	498105	0.07
	DNA/TcMar-Tigger	219846	0.03
	DNA/Zator	58737	0.01
	DNA/Zisupton	1101983	0.15
	DNA/hAT	545378	0.08
	DNA/hAT-Ac	11015098	1.52
	DNA/hAT-Blackjack	1528734	0.21
	DNA/hAT-Charlie	5045383	0.69
	DNA/hAT-Tag1	897986	0.12
	DNA/hAT-Tip100	2543557	0.35
	DNA/hAT-hAT5	586195	0.08
	DNA/hAT-hATx	119574	0.02
	DNA/hAT-hobo	380754	0.05
	LINE	134695	0.02
	LINE/Dong-R4	430251	0.06
	LINE/I	604243	0.08
	LINE/I-Jockey	98266	0.01
	LINE/L1	1782600	0.25
	LINE/L1-Tx1	1188125	0.16
	LINE/L2	11269446	1.55
	LINE/Penelope	663812	0.09
	LINE/Proto2	60183	0.01
	LINE/R2-Hero	525768	0.07
	LINE/R2-NeSL	16204	0
	LINE/RTE-BovB	1361701	0.19
	LINE/RTE-X	206044	0.03
	LINE/Rex-Babar	5916625	0.81
	LTR/Copia	86287	0.01
	LTR/DIRS	301150	0.04
	LTR/ERV1	791368	0.11
	LTR/Gypsy	3974462	0.55
	LTR/Ngaro	3844782	0.53
	LTR/Pao	1225615	0.17
	LTR/Unknown	2783832	0.38
	RC/Helitron	2437126	0.34
	Retroposon	72743	0.01
	SINE/tRNA	1498676	0.21
	SINE/tRNA-Core-RTE	175662	0.02
	Unknown	81886803	11.27
Other repeats	Low_complexity	2349254	0.32
	Satellite	1115	0
	Simple_repeat	20396910	2.81
	rRNA	43794	0.01
	tRNA	320735	0.04

## Sheet: Table S5
Table S5. Dynamics of Gene family size of Labroides dimidiatus. The number in column "Change" is the changes in gene family size compared to its parent branch.
Family_id	Danio rerio	Gasterosteus aculeatus	Lepisosteus oculatus	Xiphophorus maculatus	Oryzias latipes	Takifugu rubripes	Cheilinus undulatus	Labrus bergylta	Notolabrus celidotus	Symphodus melops	Semicossyphus pulcher	Tautogolabrus adspersus	Thalassoma bifasciatum	Labroides dimidiatus	gene_name	gene_description	Flag	Change
Family00010	34	13	2	14	6	8	36	28	30	23	31	21	15	35	H2B1	Histone H2B 1/2	expansion	8
Family00012	32	19	1	11	12	8	29	35	23	24	28	22	10	26	H2A	Histone H2A	expansion	3
Family00014	31	21	4	1	8	6	26	36	28	26	27	25	9	28	H32	Histone H3.2	expansion	4
Family00018	25	22	1	10	11	14	26	26	26	5	25	20	1	25	H4	Histone H4	expansion	4
Family00064	1	3	11	7	1	8	16	26	8	5	5	6	9	12	GIMA9	GTPase IMAP family member 9	expansion	3
Family00127	5	4	2	3	3	4	5	7	10	9	8	7	4	10	TRY1	Trypsin-1	expansion	3
Family00154	4	3	3	4	4	4	7	5	4	5	7	5	5	11	HS3SA	Heparan sulfate glucosamine 3-O-sulfotransferase 3A1	expansion	6
Family00163	2	1	0	2	6	1	3	2	6	1	0	20	10	14	ALP1	Protein ANTAGONIST OF LIKE HETEROCHROMATIN PROTEIN 1	expansion	4
Family00239	8	6	2	6	6	5	2	3	4	3	2	3	3	5	NR1AA	Neurexin-1a	expansion	2
Family00259	5	1	1	3	3	0	3	1	3	11	12	7	1	5	CD22	B-cell receptor CD22	expansion	2
Family00334	4	1	1	4	5	5	4	1	3	1	5	3	3	9	B3GN3	N-acetyllactosaminide beta-1,3-N-acetylglucosaminyltransferase 3	expansion	5
Family00343	1	2	2	3	5	2	6	3	3	5	3	3	3	7	PERM	Myeloperoxidase	expansion	4
Family00494	5	2	2	3	3	1	4	2	3	2	3	3	3	5	GALT8	Probable polypeptide N-acetylgalactosaminyltransferase 8	expansion	2
Family00525	5	2	1	1	1	2	3	2	1	2	4	2	6	8	GCNT4	Beta-1,3-galactosyl-O-glycosyl-glycoprotein beta-1,6-N-acetylglucosaminyltransferase 4	expansion	2
Family00529	5	3	2	2	4	3	2	2	2	2	3	4	2	4	KCNH1	Potassium voltage-gated channel subfamily H member 1	expansion	2
Family00566	1	1	0	1	2	6	5	2	2	1	1	1	6	10	UD2A2	UDP-glucuronosyltransferase 2A2	expansion	4
Family00756	2	1	1	2	1	2	2	2	1	2	1	1	2	13	CCL25	C-C motif chemokine 25	expansion	11
Family00809	1	2	1	4	2	1	3	3	2	2	2	2	2	5	AT8B2	Phospholipid-transporting ATPase ID	expansion	3
Family01075	3	3	3	2	3	3	0	2	1	2	1	1	2	4	RS27	40S ribosomal protein S27	expansion	2
Family01203	1	2	1	2	2	1	3	3	2	2	2	1	2	5	S6A13	Sodium- and chloride-dependent GABA transporter 2	expansion	3
Family02308	2	1	1	1	1	1	4	3	1	1	2	1	2	4	HYKK	Hydroxylysine kinase	expansion	2
Family02912	1	1	1	1	1	1	2	1	1	1	2	1	2	6	MF13A	Transmembrane protein 180	expansion	4
Family03126	1	1	1	2	1	1	1	2	1	1	1	2	1	4	CBR1	Carbonyl reductase [NADPH] 1	expansion	3
Family03253	1	1	1	3	2	2	0	3	1	2	0	2	0	2	MYCBP	c-Myc-binding protein	expansion	1
Family03294	2	1	1	1	1	0	6	0	2	0	1	1	1	2	C1GLT	Glycoprotein-N-acetylgalactosamine 3-beta-galactosyltransferase 1	expansion	1
Family03411	2	1	0	2	1	1	1	3	1	1	1	1	1	3	UGT3 (UDP-glucuronosyltransferase	Fragment)	expansion	2
Family03628	1	1	1	1	1	0	2	1	2	3	1	1	1	2	NPHN	Nephrin	expansion	1
Family03847	2	0	2	1	1	4	1	1	1	2	1	0	0	2	CD22	B-cell receptor CD22	expansion	1
Family07707	2	1	1	1	1	0	1	2	1	2	0	1	0	2	F111A	Protein FAM111A	expansion	1
Family11257	2	0	1	2	1	1	1	0	1	0	2	1	0	2	PCP4	Calmodulin regulator protein PCP4	expansion	1
Family12936	1	1	0	1	1	1	1	1	0	0	2	0	1	4	HEBP2	Heme-binding protein 2	expansion	3
Family16867	2	1	1	1	1	2	0	1	0	0	0	0	0	2	PNOC	Prepronociceptin	expansion	1
Family00000	36	0	8	25	14	27	79	33	54	10	75	45	45	1	TCB1	Transposable element Tcb1 transposase	contraction	-40
Family00001	44	34	2	48	40	14	82	12	49	3	31	43	30	1	NLRC3	NLR family CARD domain-containing protein 3	contraction	-27
Family00003	45	6	8	64	50	5	51	9	78	5	21	29	55	1	TRI25	E3 ubiquitin/ISG15 ligase TRIM25	contraction	-36
Family00004	24	42	13	13	2	1	56	53	46	43	34	25	40	29	A33	Zinc-binding protein A33	contraction	-9
Family00005	16	0	1	16	37	99	46	23	33	0	48	39	39	7	NAL12	NACHT, LRR and PYD domains-containing protein 12	contraction	-25
Family00006	6	9	40	30	26	41	18	21	39	58	16	9	25	18	HVC33	Immunoglobulin heavy variable 3-30-3	contraction	-5
Family00007	32	7	3	29	2	1	36	14	32	1	52	47	60	0	A33	Zinc-binding protein A33	contraction	-30
Family00013	5	24	4	24	43	11	13	36	21	1	72	7	18	1	KACB	Ig kappa-b4 chain C region	contraction	-16
Family00016	26	13	12	14	16	9	19	27	25	23	25	19	25	18	MYSS	Myosin heavy chain, fast skeletal muscle	contraction	-4
Family00017	3	17	2	18	13	9	22	43	7	17	46	15	30	5	HMR1	Major histocompatibility complex class I-related gene protein	contraction	-12
Family00019	1	0	1	2	51	37	24	12	42	2	9	41	13	0	RTJK	RNA-directed DNA polymerase from mobile element jockey	contraction	-13
Family00021	9	6	59	30	30	4	25	0	15	0	11	22	16	3	KV401	Immunoglobulin kappa variable 4-1	contraction	-9
Family00023	3	1	2	4	2	6	13	23	15	0	47	69	15	0	YTX2	Transposon TX1 uncharacterized 149 kDa protein	contraction	-14
Family00026	8	3	1	21	15	16	28	1	30	36	0	9	20	11	HV05	Ig heavy chain V region 5A	contraction	-6
Family00028	3	7	0	9	3	1	18	48	9	22	36	14	13	6	NXPE3	NXPE family member 3	contraction	-6
Family00031	11	6	2	11	9	9	11	35	24	0	19	24	16	2	PCDG2	Protocadherin gamma-A2	contraction	-13
Family00039	13	6	2	16	4	0	31	10	11	10	4	13	32	10	LADD	Ladderlectin	contraction	-2
Family00040	6	1	1	11	17	6	0	26	22	0	26	18	25	3	PCDG4	Protocadherin gamma-A4	contraction	-14
Family00043	48	2	8	21	21	1	16	9	3	10	3	2	8	1	MRC2	C-type mannose receptor 2	contraction	-4
Family00045	28	11	0	14	6	5	9	13	9	4	11	12	16	7	CRGM2	Gamma-crystallin M2	contraction	-3
Family00047	2	1	1	11	13	2	33	16	6	9	13	7	26	4	LYAM1	L-selectin	contraction	-7
Family00049	11	68	3	5	2	3	17	6	1	0	6	6	12	1	STXA	Stonustoxin subunit alpha	contraction	-4
Family00057	11	17	24	9	14	0	2	0	11	1	10	7	16	2	KV12	Ig kappa chain V region 3368	contraction	-7
Family00060	18	2	2	7	3	4	5	16	13	15	14	13	7	3	CASR	Extracellular calcium-sensing receptor	contraction	-4
Family00061	8	6	3	8	9	6	10	20	8	11	10	7	9	6	COBA1	Collagen alpha-1(XI) chain	contraction	-3
Family00065	17	7	4	8	7	7	7	9	8	9	9	8	10	6	GRIA2	Glutamate receptor 2	contraction	-2
Family00068	2	1	2	4	4	1	12	27	22	1	12	4	19	2	GIMA8	GTPase IMAP family member 8	contraction	-11
Family00075	14	2	1	1	4	0	5	17	8	14	7	6	24	5	A2MG	Alpha-2-macroglobulin	contraction	-3
Family00076	1	1	0	2	26	2	24	6	8	12	15	4	6	0	PIM2	Serine/threonine-protein kinase pim-2	contraction	-6
Family00081	5	5	1	2	9	2	12	7	13	6	4	6	21	8	5HT3A	5-hydroxytryptamine receptor 3A	contraction	-3
Family00082	8	1	1	5	7	2	11	12	11	11	10	8	12	2	PCDC2	Protocadherin alpha-C2	contraction	-8
Family00090	7	0	3	10	1	1	15	6	7	1	9	19	13	5	PGBD4	PiggyBac transposable element-derived protein 4	contraction	-2
Family00111	8	1	3	6	2	0	8	24	1	13	4	9	5	2	TNR5	Tumor necrosis factor receptor superfamily member 5	contraction	-2
Family00112	7	3	2	7	0	1	17	15	7	8	5	4	9	1	FUCL1	Fucolectin-1	contraction	-6
Family00113	15	2	2	2	3	2	9	8	8	6	9	8	8	4	PCDGM	Protocadherin gamma-C5	contraction	-4
Family00121	17	2	5	10	4	1	2	7	6	7	2	5	11	4	NRT2	NAD(P)(+)--arginine ADP-ribosyltransferase 2	contraction	-2
Family00124	1	0	3	2	15	3	10	25	2	0	3	5	12	0	TF27	Transposon Tf2-7 polyprotein	contraction	-3
Family00134	11	6	8	6	21	3	3	4	5	3	2	2	4	1	POLS2	Polyserase-2	contraction	-2
Family00135	5	2	3	5	4	4	8	6	5	5	11	8	9	3	MUC5A	Mucin-5AC	contraction	-3
Family00139	10	5	8	11	4	3	7	6	4	4	5	7	3	1	CP2K1	Cytochrome P450 2K1	contraction	-2
Family00148	1	2	2	4	5	2	13	7	5	13	5	6	7	2	CRP	C-reactive protein	contraction	-3
Family00176	3	1	1	3	6	1	10	8	3	2	2	1	26	0	CO6A3	Collagen alpha-3(VI) chain	contraction	-3
Family00180	2	1	3	3	5	1	8	9	4	6	4	7	12	1	LRAD3	Low-density lipoprotein receptor class A domain-containing protein 3	contraction	-3
Family00183	3	9	1	4	2	0	6	9	6	4	4	2	12	4	GIMA7	GTPase IMAP family member 7	contraction	-2
Family00187	4	3	3	3	3	3	5	8	6	5	6	6	7	3	CELR1	Cadherin EGF LAG seven-pass G-type receptor 1	contraction	-3
Family00220	2	1	1	1	1	1	23	2	3	7	6	3	7	2	A1AT	Alpha-1-antitrypsin homolog	contraction	-2
Family00228	4	1	5	1	2	4	3	6	5	8	8	4	7	1	PA24C	Cytosolic phospholipase A2 gamma	contraction	-4
Family00235	7	4	1	12	1	2	6	2	3	3	5	2	8	2	UD2A1	UDP-glucuronosyltransferase 2A1	contraction	-2
Family00236	6	1	0	5	3	1	6	7	4	9	6	3	5	2	CP2J2	Cytochrome P450 2J2	contraction	-3
Family00240	5	3	3	3	3	4	6	5	5	7	4	4	4	2	PTH1R	Parathyroid hormone/parathyroid hormone-related peptide receptor	contraction	-2
Family00253	6	3	2	3	2	3	5	7	6	4	3	5	6	2	HLF	Hepatic leukemia factor	contraction	-3
Family00262	8	1	4	4	3	5	4	3	3	3	4	4	9	1	CNFNB	Cornifelin homolog B	contraction	-3
Family00275	1	4	0	2	5	4	1	1	9	9	4	5	6	3	HEPC	Hepcidin	contraction	-2
Family00276	11	2	2	3	3	2	7	4	2	2	5	3	6	2	ACOT4	Peroxisomal succinyl-coenzyme A thioesterase	contraction	-2
Family00280	2	2	1	1	1	0	2	9	6	6	5	9	8	1	CASR	Extracellular calcium-sensing receptor	contraction	-4
Family00288	2	3	2	3	3	3	5	5	5	4	5	4	8	1	SGCZ	Zeta-sarcoglycan	contraction	-4
Family00297	2	5	1	4	1	2	6	13	1	0	8	2	6	1	SIA8F	Alpha-2,8-sialyltransferase 8F	contraction	-3
Family00306	5	3	2	5	4	3	3	5	3	3	4	4	5	2	CAC1A	Voltage-dependent P/Q-type calcium channel subunit alpha-1A	contraction	-2
Family00310	3	0	1	8	6	6	6	2	2	0	3	2	12	0	PCDA8	Protocadherin alpha-8	contraction	-3
Family00346	4	3	2	3	2	3	5	5	1	5	4	3	7	1	TAFA5	Chemokine-like protein TAFA-5	contraction	-3
Family00348	3	3	3	3	3	3	4	4	4	2	4	3	6	2	IQGA1	Ras GTPase-activating-like protein IQGAP1	contraction	-2
Family00349	3	3	2	3	3	2	4	5	2	4	3	3	9	1	MEG11	Multiple epidermal growth factor-like domains protein 11	contraction	-2
Family00354	2	1	1	1	1	1	6	5	5	3	5	5	10	1	NFIA	Nuclear factor 1 A-type	contraction	-4
Family00369	2	2	1	3	3	2	4	5	5	5	4	3	5	2	RN220	E3 ubiquitin-protein ligase RNF220	contraction	-2
Family00370	3	2	0	1	2	2	4	9	4	6	3	4	4	2	O52N2	Olfactory receptor 52N2	contraction	-2
Family00386	1	3	1	1	1	1	5	4	5	4	4	4	10	1	VP13B	Vacuolar protein sorting-associated protein 13B	contraction	-3
Family00388	1	3	2	3	1	1	4	11	3	7	2	3	3	1	ASC	Apoptosis-associated speck-like protein containing a CARD	contraction	-2
Family00406	3	0	2	1	1	1	6	11	2	4	3	3	6	1	GLYL3	Glycine N-acyltransferase-like protein 3	contraction	-2
Family00414	2	1	1	1	1	1	4	4	6	3	7	6	6	1	KLH29	Kelch-like protein 29	contraction	-3
Family00433	4	1	2	1	1	1	6	5	3	3	6	3	6	1	DACH1	Dachshund homolog 1	contraction	-3
Family00437	3	2	2	3	3	1	4	4	4	4	4	3	6	0	ENDD1	Endonuclease domain-containing 1 protein	contraction	-4
Family00447	4	1	1	2	2	1	2	2	16	2	2	2	4	2	PERF	Perforin-1	contraction	-2
Family00456	4	2	2	2	2	2	4	4	4	2	4	4	4	2	MPPD1	Metallophosphoesterase domain-containing protein 1	contraction	-2
Family00514	2	2	2	3	3	2	3	3	3	4	4	4	5	1	IF5A1	Eukaryotic translation initiation factor 5A-1	contraction	-2
Family00550	2	2	3	3	5	1	8	1	3	2	3	3	3	0	VMA5A	von Willebrand factor A domain-containing protein 5A	contraction	-3
Family00553	1	2	1	1	2	2	5	5	4	4	3	3	6	0	JAG1B	Protein jagged-1b	contraction	-4
Family00584	3	2	1	2	1	0	4	4	4	3	4	4	4	2	ADCY9	Adenylate cyclase type 9	contraction	-2
Family00656	2	2	1	2	1	2	4	4	5	2	4	2	4	1	CAH10	Carbonic anhydrase-related protein 10	contraction	-3
Family00737	2	1	2	2	2	2	2	5	2	2	3	2	6	0	HCLS1	Hematopoietic lineage cell-specific protein	contraction	-2
Family00813	1	1	1	2	3	2	3	3	2	3	3	2	5	1	AGRD2	Adhesion G-protein coupled receptor D2	contraction	-2
Family00814	2	1	1	2	3	1	4	3	3	2	4	2	3	1	ITSN1	Intersectin-1	contraction	-2
Family00858	2	1	1	1	1	0	4	5	4	3	3	2	4	0	BCAS3	Breast carcinoma-amplified sequence 3 homolog	contraction	-3
Family00907	2	2	2	2	2	2	5	2	2	2	2	2	4	0	S10A1	Protein S100-A1	contraction	-2
Family00986	1	1	1	1	1	1	3	3	5	2	1	2	7	1	SLMAP	Sarcolemmal membrane-associated protein	contraction	-3
Family01071	1	0	2	1	1	1	2	1	2	1	1	1	16	0	ENDD1	Endonuclease domain-containing 1 protein	contraction	-2
Family01074	1	6	5	0	2	1	2	1	1	1	2	2	6	0	MUC19	Mucin-19	contraction	-2
Family01172	1	1	1	1	1	1	3	4	3	2	2	2	6	1	SI1L2	Signal-induced proliferation-associated 1-like protein 2	contraction	-2
Family01278	2	1	1	1	1	1	3	4	3	2	2	3	3	1	TIP	T-cell immunomodulatory protein	contraction	-2
Family01350	1	1	1	1	1	1	3	3	3	5	1	1	5	1	SIAS	Sialic acid synthase	contraction	-2
Family01986	1	1	1	1	1	1	3	2	3	3	3	2	3	1	DCX	Neuronal migration protein doublecortin	contraction	-2
Family02055	1	2	0	2	2	1	3	2	2	2	3	3	3	0	TENA	Tenascin	contraction	-2
Family02687	2	1	1	3	1	2	3	1	0	2	2	2	3	0	ACBP	Acyl-CoA-binding protein	contraction	-2
Family02852	1	1	1	1	1	1	3	1	2	2	1	1	6	0	SEM7A	Semaphorin-7A	contraction	-2
Family02936	1	0	1	1	1	1	2	3	2	2	2	2	3	0	AKP13	A-kinase anchor protein 13	contraction	-2
Family03135	1	1	1	1	1	1	2	3	1	1	2	2	3	0	GMDS	GDP-mannose 4,6 dehydratase	contraction	-2
Family03228	1	1	1	1	1	1	5	3	2	0	1	1	2	0	MPRIP	Myosin phosphatase Rho-interacting protein	contraction	-2

## Sheet: Table S6
Table S6. The number of predicted intact olfactory receptor (OR) in all of 14 species in our study.
	Type 1						Type 2			Total	Cleaning behavior
	ɑ (Alfa)	ß (Beta)	γ (Gamma)	δ (Delta)	ε (Epsilon)	ζ (Zeta)	η (Eta)	θ (Theta)	κ (Kappa)
Cleaner wrasse (Labroides dimidiatus)	0	3	0	34	3	3	2	0	1	46	Obligate Cleaner
Bluehead (Thalassoma bifasciatum)	0	6	0	94	3	12	5	0	1	121	Facultative Cleaner
New Zealand spotty (Notolabrus celidotus)	0	5	0	69	4	18	4	0	1	101	Non Cleaner
Humphead wrasse (Cheilinus undulatus)	0	3	0	53	3	5	8	0	1	73	Non Cleaner
Cunner (Tautogolabrus adspersus)	0	3	0	46	7	4	10	0	1	71	Facultative Cleaner
Corkwing wrasse (Symphodus melops)	0	6	0	49	4	3	16	0	1	79	Facultative Cleaner
Ballan wrasse (Labrus bergylta)	0	4	0	59	3	6	9	0	2	83	Facultative Cleaner
California sheephead (Semicossyphus pulcher)	0	4	1	35	4	8	9	0	1	62	Facultative Cleaner
Stickleback (Gasterosteus aculeatus)	0	1	3	75	4	19	7	0	1	110	Non Cleaner
Fugu (Takifugu rubripes)	0	0	0	58	2	10	15	0	1	86	Non Cleaner
Medaka (Oryzias latipes)	0	3	0	37	3	13	14	0	1	71	Non Cleaner
Platyfish (Xiphophorus maculatus)	0	6	0	58	5	15	20	0	1	105	Non Cleaner
Zebrafish (Danio rerio)	0	5	1	64	7	35	25	0	0	137	Non Cleaner
Spotted gar (Lepisosteus oculatus)	0	20	26	63	3	35	17	0	1	165	Non Cleaner
	air	air+water		water				Non-OR

## Sheet: Table S7
Table S7 The number of glutamate receptors identified among eight Labridae fishes. The six species in the front are cleaners (dedicated cleaner: Labroides dimidiatus; falcutative cleaners:Symphodus melops, Semicossyphus pulcher, Tautogolabrus adspersus, Thalassoma bifasciatum, Labrus bergylta), and the other two species are non-cleaners (Cheilinus undulatus, Notolabrus celidotus).
Types	Sub types	Gene name	Deducated Cleaner	Falcultative cleaner					Non-cleaner
			Ldim	Tbif	Smel	Tads	Spul	Lber	Ncel	Cund
iGluRs	NMDA	NMDE1	2	2	2	2	2	2	2	2
		NMDE2	2	2	1	2	2	1	2	2
		NMDE3	2	2	2	2	2	1	2	2
		NMDE4	2	2	1	0	2	1	1	1
		NMDZ1	2	1	1	2	1	1	0	2
	GRID	GRID2	1	1	1	1	1	2	0	0
	AMPA	GRIA1	1	2	2	1	2	2	1	2
		GRIA2	1	1	2	3	2	2	1	2
		GRIA3	2	2	2	2	2	2	2	3
		GRIA4	2	2	2	2	2	2	2	1
	Kainate	GRIK1	1	2	2	2	1	2	2	2
		GRIK2	2	2	2	2	2	2	2	3
		GRIK3	1	1	1	1	1	1	1	0
		GRIK4	1	1	1	1	1	1	0	1
		GRIK5	2	3	1	2	1	1	1	2
mGluRs	Group1	GRM1	2	4	3	2	2	1	2	2
		GRM5	2	2	1	1	2	0	2	2
	Group2	GRM2	2	2	2	1	1	2	2	2
		GRM3	0	1	0	2	1	0	1	1
	Group3	GRM4	2	2	2	2	1	2	2	2
		GRM7	2	2	1	3	2	1	1	2
		GRM8	4	6	3	3	4	3	4	4
		iGluRs number	24	26	23	25	24	23	19	25
		mGluRs number	21	28	19	22	19	16	20	23
		Total number	45	54	42	47	43	39	39	48

## Sheet: Table S8
Table S8. Positively selected genes (41 genes) of Labroides dimidiatus detected by both PAML and HYPHY. "P_adj_paml" and "P_adj_hyphy" indicate P values that were corrected by the false discovery rate (FDR) for postively selected genes detected by PAML and HYPHY respectively.
Sub_orthogoup_id	Gene_name	Gene_description	P_adj_paml	P_adj_hyphy	Gene_id
OG0000065_OG8	GRIA3	Glutamate receptor 3	0	0	Ldim_g2952
OG0000146_OG4	atp2b2	Plasma membrane calcium-transporting ATPase 2 (Fragment)	0	0	Ldim_g17787
OG0000409_OG0	IL1RAPL2	X-linked interleukin-1 receptor accessory protein-like 2	0	0	Ldim_g3353
OG0000448_OG3	Clcn3	H(+)/Cl(-) exchange transporter 3	0	0	Ldim_g25595
OG0000751_OG1	RNF34	E3 ubiquitin-protein ligase RNF34	0	0	Ldim_g27698
OG0001005_OG0	SH3GLB2	Endophilin-B2	0	0	Ldim_g26819
OG0001124_OG0	TIMM17B	Mitochondrial import inner membrane translocase subunit Tim17-B	5.6e-08	0	Ldim_g15318
OG0002026_OG1	ADCY1	Adenylate cyclase type 1	0	0	Ldim_g4119
OG0002230_OG1	SRGAP3	SLIT-ROBO Rho GTPase-activating protein 3	0	0.0311273	Ldim_g18353
OG0003398_OG0	stk11	Serine/threonine-protein kinase stk11	0	0	Ldim_g3942
OG0003543_OG0	SP1	Transcription factor Sp1	2.31e-07	0	Ldim_g17527
OG0004139_OG0	Fbxl4	F-box/LRR-repeat protein 4	4.645e-06	0	Ldim_g14263
OG0004262_OG0	hnf4a	Hepatocyte nuclear factor 4-alpha	0	0	Ldim_g14994
OG0004757_OG0	DDX27	Probable ATP-dependent RNA helicase DDX27	0	0	Ldim_g18767
OG0004911_OG0	PPM1F	Protein phosphatase 1F	1e-09	0	Ldim_g28103
OG0005413_OG0	PLP2	Proteolipid protein 2	0	0	Ldim_g15148
OG0006710_OG0	kansl3	KAT8 regulatory NSL complex subunit 3	0	0	Ldim_g27519
OG0007133_OG0	Sybu	Syntabulin	0	0	Ldim_g14284
OG0007395_OG0	fam199x	Protein FAM199X	0	0	Ldim_g3300
OG0007564_OG0	Klhl17	Kelch-like protein 17	0	0	Ldim_g15566
OG0007681_OG0	AUTS2	Autism susceptibility gene 2 protein	0	0	Ldim_g91
OG0007703_OG0	rnf121	RING finger protein 121	1e-09	0	Ldim_g438
OG0007910_OG0	Sel1l	Protein sel-1 homolog 1	3.1e-08	0	Ldim_g7223
OG0008045_OG0	INTS6	Integrator complex subunit 6	0	0.0456533	Ldim_g8571
OG0008768_OG0	MRPS34	28S ribosomal protein S34, mitochondrial	8.958e-06	0.01712	Ldim_g13245
OG0009148	tmem41b	Transmembrane protein 41B	0	0.0311273	Ldim_g22980
OG0009172	MRPL16	39S ribosomal protein L16, mitochondrial	0	0	Ldim_g22884
OG0010329	lsg1	Large subunit GTPase 1 homolog	4e-09	0.0311273	Ldim_g9153
OG0010495	Tpbg	Trophoblast glycoprotein	0	0.01712	Ldim_g14277
OG0010609	KHDC4	KH homology domain-containing protein 4	0	0	Ldim_g14003
OG0010748	Tmem117	Transmembrane protein 117	0	0.0311273	Ldim_g24703
OG0010840	Dusp8	Dual specificity protein phosphatase 8	0	0	Ldim_g24136
OG0011228	Camk1g	Calcium/calmodulin-dependent protein kinase type 1G	0	0	Ldim_g14970
OG0011441	AP4M1	AP-4 complex subunit mu-1	0	0	Ldim_g987
OG0011612	fggy	FGGY carbohydrate kinase domain-containing protein	1.7e-08	0.01712	Ldim_g3704
OG0011725	Prox1	Prospero homeobox protein 1	0	0	Ldim_g7029
OG0011746	PPIL6	Probable inactive peptidyl-prolyl cis-trans isomerase-like 6	0	0	Ldim_g6963
OG0011798	Tfap2d	Transcription factor AP-2-delta	0	0	Ldim_g6996
OG0012582	MAP3K3	Mitogen-activated protein kinase kinase kinase 3	0	0.01712	Ldim_g10279
OG0012683	gdf2	Growth/differentiation factor 2	0	0	Ldim_g22172
OG0013052	Gpr26	G-protein coupled receptor 26	1e-09	0	Ldim_g25277

## Sheet: Table S9
Table S9 Noise Estimated by Simulations - Number of sites of random/false convergence. The sites were treated as convergences across cleaners if the sites were shared across at least three cleaners and were different with any non-cleaners. Among these convergences, the sites were treated as random convergences if more than two species showed the same amino acid with non-cleaners, and the sites we…
Sites Used	Random convergence	False convergence	Inference of the Ancestral State Correct: Incorrect (% accuracy)
All sites	10277	1040	7720731: 113731 (98.5%)
Conservative site	687	0	1473948: 0 (100%)

## Sheet: Table S10
Table S10. Genes with convergent substitutions in dedicated cleaner (Labroides dimidiatus) and facultative cleaners (Symphodus melops, Semicossyphus pulcher, Tautogolabrus adspersus, Thalassoma bifasciatum, Labrus bergylta). "Nb_same_substitution" is the number of five cleaner fishes with same substitutions, "Position_amino_acid" means the position with convergent evolution ("Cund", "Lber", "Ncel…
Sub_orthogoup_id	Nb_same_substitution	Position_amino_acid	Gene_id	Gene_name	Gene description
OG0000562_OG2	1	234:Spottedgar(A);Zebrafish(A);Medaka(A);Platyfish(A);Fugu(A);Stickleback(A);Cund(A);Ncel(A);Smel(V);Tads(V);Lber(V);Tbif(V);Spul(V);Ldim(V);	Ldim_g21311	slc25a1b	Tricarboxylate transport protein B, mitochondrial
OG0000695_OG1	1	161:Spottedgar(E);Zebrafish(E);Medaka(E);Platyfish(E);Fugu(E);Stickleback(E);Cund(E);Ncel(E);Smel(D);Tads(D);Lber(D);Tbif(D);Spul(D);Ldim(D);	Ldim_g17904	Cadps	Calcium-dependent secretion activator 1
OG0000912_OG0	1	11:Spottedgar(R);Zebrafish(R);Medaka(R);Platyfish(R);Fugu(R);Stickleback(R);Cund(R);Ncel(R);Smel(K);Tads(K);Lber(K);Tbif(K);Spul(K);Ldim(K);	Ldim_g26235	ARF4	ADP-ribosylation factor 4
OG0001453_OG1	1	101:Spottedgar(F);Zebrafish(F);Medaka(F);Platyfish(F);Fugu(F);Stickleback(F);Cund(F);Ncel(F);Smel(L);Tads(L);Lber(L);Tbif(L);Spul(L);Ldim(L);	Ldim_g23985	ada2a	Adenosine deaminase 2-A
OG0002302_OG1	2	381:Spottedgar(S);Zebrafish(S);Medaka(S);Platyfish(S);Fugu(S);Stickleback(S);Cund(S);Ncel(S);Smel(F);Tads(F);Lber(F);Tbif(F);Spul(P);Ldim(F);	Ldim_g3693	cdc14ab	Dual specificity protein phosphatase CDC14AB
OG0002865_OG1	2	77:Spottedgar(C);Zebrafish(C);Medaka(C);Platyfish(C);Fugu(C);Stickleback(C);Cund(C);Ncel(C);Smel(F);Tads(F);Lber(F);Tbif(S);Spul(F);Ldim(S);	Ldim_g15591	Srm	Spermidine synthase
OG0003147_OG0	3	69:Spottedgar(K);Zebrafish(K);Medaka(K);Platyfish(K);Fugu(K);Stickleback(K);Cund(K);Ncel(K);Smel(Q);Tads(Q);Lber(Q);Tbif(R);Spul(R);Ldim(T);	Ldim_g14488	PON2	Serum paraoxonase/arylesterase 2
OG0003635_OG0	1	476:Spottedgar(H);Zebrafish(H);Medaka(H);Platyfish(H);Fugu(H);Stickleback(H);Cund(H);Ncel(H);Smel(Y);Tads(Y);Lber(Y);Tbif(Y);Spul(Y);Ldim(Y);	Ldim_g13757	Cyp4b1	Cytochrome P450 4B1
OG0003872_OG0	1	157:Spottedgar(S);Zebrafish(S);Medaka(S);Platyfish(S);Fugu(S);Stickleback(S);Cund(S);Ncel(S);Smel(A);Tads(A);Lber(A);Tbif(A);Spul(A);Ldim(A);	Ldim_g26060	ATP5F1C	ATP synthase subunit gamma, mitochondrial
OG0004040_OG0	3	78:Spottedgar(R);Zebrafish(R);Medaka(R);Platyfish(R);Fugu(R);Stickleback(R);Cund(R);Ncel(R);Smel(H);Tads(H);Lber(H);Tbif(K);Spul(K);Ldim(T);	Ldim_g27778	P2RX4	P2X purinoceptor 4
OG0004207_OG0	1	620:Spottedgar(S);Zebrafish(S);Medaka(S);Platyfish(S);Fugu(S);Stickleback(S);Cund(S);Ncel(S);Smel(G);Tads(G);Lber(G);Tbif(G);Spul(G);Ldim(G);	Ldim_g2434	med12	Mediator of RNA polymerase II transcription subunit 12
OG0004683_OG0	1	404:Spottedgar(Y);Zebrafish(Y);Medaka(Y);Platyfish(Y);Fugu(Y);Stickleback(Y);Cund(Y);Ncel(Y);Smel(C);Tads(C);Lber(C);Tbif(C);Spul(C);Ldim(C);	Ldim_g23539	CFAP70	Cilia- and flagella-associated protein 70
OG0005342_OG0	1	166:Spottedgar(A);Zebrafish(A);Medaka(A);Platyfish(A);Fugu(A);Stickleback(A);Cund(A);Ncel(A);Smel(G);Tads(G);Lber(G);Tbif(G);Spul(G);Ldim(G);	Ldim_g2565	AGA	N(4)-(beta-N-acetylglucosaminyl)-L-asparaginase
OG0005506_OG0	1	265:Spottedgar(V);Zebrafish(V);Medaka(V);Platyfish(V);Fugu(V);Stickleback(V);Cund(V);Ncel(V);Smel(L);Tads(L);Lber(L);Tbif(L);Spul(L);Ldim(L);	Ldim_g4222	pter	Phosphotriesterase-related protein
OG0005592_OG0	1	136:Spottedgar(V);Zebrafish(V);Medaka(V);Platyfish(V);Fugu(V);Stickleback(V);Cund(V);Ncel(V);Smel(I);Tads(I);Lber(I);Tbif(I);Spul(I);Ldim(I);	Ldim_g7618	MRAS	Ras-related protein M-Ras
OG0005943_OG0	2	46:Spottedgar(L);Zebrafish(L);Medaka(L);Platyfish(L);Fugu(L);Stickleback(L);Cund(L);Ncel(L);Smel(M);Tads(M);Lber(M);Tbif(M);Spul(V);Ldim(M);	Ldim_g21814	Chad	Chondroadherin
OG0005958_OG0	1	631:Spottedgar(M);Zebrafish(M);Medaka(M);Platyfish(M);Fugu(M);Stickleback(M);Cund(M);Ncel(M);Smel(I);Tads(I);Lber(I);Tbif(I);Spul(I);Ldim(I);	Ldim_g12851	GUCY2C	Heat-stable enterotoxin receptor
OG0006059_OG0	3	166:Spottedgar(G);Zebrafish(G);Medaka(G);Platyfish(G);Fugu(G);Stickleback(G);Cund(G);Ncel(G);Smel(N);Tads(S);Lber(S);Tbif(N);Spul(D);Ldim(N);	Ldim_g26606	Lrrc17	Leucine-rich repeat-containing protein 17
OG0006503_OG0	1	193:Spottedgar(A);Zebrafish(A);Medaka(A);Platyfish(A);Fugu(A);Stickleback(A);Cund(A);Ncel(A);Smel(V);Tads(V);Lber(V);Tbif(V);Spul(V);Ldim(V);	Ldim_g17815	TAS1R3	Taste receptor type 1 member 3
OG0007448_OG0	1	97:Spottedgar(V);Zebrafish(V);Medaka(V);Platyfish(V);Fugu(V);Stickleback(V);Cund(V);Ncel(V);Smel(F);Tads(F);Lber(F);Tbif(F);Spul(F);Ldim(F);	Ldim_g2979	Higd2a	HIG1 domain family member 2A
OG0007524_OG0	1	315:Spottedgar(I);Zebrafish(I);Medaka(I);Platyfish(I);Fugu(I);Stickleback(I);Cund(I);Ncel(I);Smel(V);Tads(V);Lber(V);Tbif(V);Spul(V);Ldim(V);	Ldim_g15978	rcc2	Protein RCC2 homolog
OG0007926_OG0	1	38:Spottedgar(A);Zebrafish(A);Medaka(A);Platyfish(A);Fugu(A);Stickleback(A);Cund(A);Ncel(A);Smel(S);Tads(S);Lber(S);Tbif(S);Spul(S);Ldim(S);	Ldim_g6879	RPS12	40S ribosomal protein S12
OG0008856_OG0	1	41:Spottedgar(L);Zebrafish(L);Medaka(L);Platyfish(L);Fugu(L);Stickleback(L);Cund(L);Ncel(L);Smel(M);Tads(M);Lber(M);Tbif(M);Spul(M);Ldim(M);	Ldim_g26511	Parp12	Protein mono-ADP-ribosyltransferase PARP12
OG0008993_OG0	1	200:Spottedgar(V);Zebrafish(V);Medaka(V);Platyfish(V);Fugu(V);Stickleback(V);Cund(V);Ncel(V);Smel(I);Tads(I);Lber(I);Tbif(I);Spul(I);Ldim(I);	Ldim_g4790	nhej1	Non-homologous end-joining factor 1
OG0009812	1	241:Spottedgar(S);Zebrafish(S);Medaka(S);Platyfish(S);Fugu(S);Stickleback(S);Cund(S);Ncel(S);Smel(G);Tads(G);Lber(G);Tbif(G);Spul(G);Ldim(G);	Ldim_g19668	ZNF330	Zinc finger protein 330
OG0010079	1	331:Spottedgar(L);Zebrafish(L);Medaka(L);Platyfish(L);Fugu(L);Stickleback(L);Cund(L);Ncel(L);Smel(M);Tads(M);Lber(M);Tbif(M);Spul(M);Ldim(M);	Ldim_g27796	BMP10	Bone morphogenetic protein 10
OG0010084	3	628:Spottedgar(K);Zebrafish(K);Medaka(K);Platyfish(K);Fugu(K);Stickleback(K);Cund(K);Ncel(K);Smel(T);Tads(T);Lber(T);Tbif(M);Spul(T);Ldim(V);	Ldim_g27989	Ift81	Intraflagellar transport protein 81 homolog
OG0010167	2	33:Spottedgar(A);Zebrafish(A);Medaka(A);Platyfish(A);Fugu(A);Stickleback(A);Cund(A);Ncel(A);Smel(S);Tads(S);Lber(S);Tbif(V);Spul(V);Ldim(V);	Ldim_g1648	zbtb18	Zinc finger and BTB domain-containing protein 18
OG0010234	2	12:Spottedgar(N);Zebrafish(N);Medaka(N);Platyfish(N);Fugu(N);Stickleback(N);Cund(N);Ncel(N);Smel(S);Tads(S);Lber(S);Tbif(H);Spul(H);Ldim(H);	Ldim_g1249	ZNF451	E3 SUMO-protein ligase ZNF451
OG0010329	2	358:Spottedgar(P);Zebrafish(P);Medaka(P);Platyfish(P);Fugu(P);Stickleback(P);Cund(P);Ncel(P);Smel(Q);Tads(Q);Lber(Q);Tbif(D);Spul(Q);Ldim(D);	Ldim_g9153	lsg1	Large subunit GTPase 1 homolog
OG0010631	1	48:Spottedgar(Y);Zebrafish(Y);Medaka(Y);Platyfish(Y);Fugu(Y);Stickleback(Y);Cund(Y);Ncel(Y);Smel(F);Tads(F);Lber(F);Tbif(F);Spul(F);Ldim(F);	Ldim_g13651	PTPN6	Tyrosine-protein phosphatase non-receptor type 6
OG0010741	3	184:Spottedgar(D);Zebrafish(D);Medaka(D);Platyfish(D);Fugu(D);Stickleback(D);Cund(D);Ncel(D);Smel(Q);Tads(E);Lber(K);Tbif(E);Spul(E);Ldim(E);	Ldim_g24201	mrps35	28S ribosomal protein S35, mitochondrial
OG0012323	2	279:Spottedgar(A);Zebrafish(A);Medaka(A);Platyfish(A);Fugu(A);Stickleback(A);Cund(A);Ncel(A);Smel(V);Tads(V);Lber(V);Tbif(I);Spul(I);Ldim(V);	Ldim_g21229	thbs4b	Thrombospondin-4-B
OG0012386	1	515:Spottedgar(E);Zebrafish(E);Medaka(E);Platyfish(E);Fugu(E);Stickleback(E);Cund(E);Ncel(E);Smel(D);Tads(D);Lber(D);Tbif(D);Spul(D);Ldim(D);	Ldim_g16722	RPS6KA	Ribosomal protein S6 kinase 2 alpha
OG0012473	1	264:Spottedgar(I);Zebrafish(I);Medaka(I);Platyfish(I);Fugu(I);Stickleback(I);Cund(I);Ncel(I);Smel(L);Tads(L);Lber(L);Tbif(L);Spul(L);Ldim(L);	Ldim_g16824	MLH3	DNA mismatch repair protein Mlh3
OG0012675	2	395:Spottedgar(P);Zebrafish(P);Medaka(P);Platyfish(P);Fugu(P);Stickleback(P);Cund(P);Ncel(P);Smel(Q);Tads(Q);Lber(Q);Tbif(S);Spul(Q);Ldim(S);	Ldim_g21833	JMJD1C	Probable JmjC domain-containing histone demethylation protein 2C
OG0012804	2	96:Spottedgar(A);Zebrafish(A);Medaka(A);Platyfish(A);Fugu(A);Stickleback(A);Cund(A);Ncel(A);Smel(V);Tads(V);Lber(V);Tbif(S);Spul(S);Ldim(S);	Ldim_g21768	Gprc5c	G-protein coupled receptor family C group 5 member C
OG0013141	2	70:Spottedgar(V);Zebrafish(V);Medaka(V);Platyfish(V);Fugu(V);Stickleback(V);Cund(V);Ncel(V);Smel(A);Tads(A);Lber(A);Tbif(L);Spul(A);Ldim(L);	Ldim_g26406	RECQL	ATP-dependent DNA helicase Q1

[truncated: 5 more sheets: Table S11, Table S12, Table S13, Table S14, Table S15]
